# Supplementary material for: Total Syntheses and Antibacterial Studies of Natural Isoflavones: Scandenone, Osajin, and 6,8-Diprenylgenistein
Source: Molecules. 2024 May 30;29(11):2574. doi: 10.3390/molecules29112574 (PMC11173660; doi:10.3390/molecules29112574)
Supplement: Supplementary file 1 [file molecules-29-02574-s001.zip]

Archive with 1 entries (1 files):
- molecules-3029922-supplementary.pdf
